# Supplementary material for: Fibrotic expression profile analysis reveals repurposed drugs with potential anti-fibrotic mode of action
Source: PLoS One. 2021 Apr 7;16(4):e0249687. doi: 10.1371/journal.pone.0249687 (PMC8026018; doi:10.1371/journal.pone.0249687)
Supplement: S3 Table — (XLSX) [file pone.0249687.s004.Xlsx]

## Sheet: Φύλλο1
	Idiopathic Pulmonary Fibrosis		Cystic Fibrosis		Systemic Sclerosis		Oral Submucous Fibrosis		Myelofibrosis		Polycystic Kidney Disease		Schistosomiasis		Dupuytren's Disease		IgG4-related Disease		Betweenness Centrality	Degree	Random PathWalks
	OR	p_adj	OR	p_adj	OR	p_adj	OR	p_adj	OR	p_adj	OR	p_adj	OR	p_adj	OR	p_adj	OR	p_adj
Adrenergic signaling in cardiomyocytes	0.855358	1.53048e-07	1.27146	5.72536e-28	1.27903	2.21341e-20	12.8978	0	1.1164	7.16376e-05	0.847672	9.00872e-05	0.220198	3.24197e-100	0.516857	1.83139e-48	0.378938	2.8843e-73
Alzheimer disease	0.822954	8.86175e-35	0.609275	6.32477e-206	0.609102	1.36287e-138	2.01481	0	0.579363	1.07369e-170	1.244	7.24657e-33	0.757896	7.90584e-36	0.857568	3.36284e-16	0.682277	3.36284e-69			✓
Antigen processing and presentation	0.751213	1.24262e-26	1.12692	1.70376e-09	2.36702	0	0.628654	1.69208e-39	1.67764	1.51355e-161	0.313661	2.14673e-98	0.373284	2.365e-89	0.168055	3.11195e-195	1.29924	4.19067e-24
Apoptosis	0.704884	1.60476e-176	0.874207	6.98553e-41	0.647702	1.00578e-211	0.472184	0	0.916848	8.85372e-14	0.485149	6.10889e-274	1.10866	2.95503e-14	0.46238	0	0.724927	3.20023e-97	✓	✓	✓
Calcium signaling pathway	0.821376	1.89201e-73	0.772592	1.02927e-147	0.797838	6.84052e-79	1.83456	0	0.731648	2.10715e-147	0.955778	0.00165349	0.592292	1.21116e-210	0.696383	3.48858e-144	0.649034	4.76011e-179	✓	✓	✓
cAMP signaling pathway	1.47485	2.88444e-234	1.08993	3.46903e-12	1.44327	1.45443e-172	0.483945	9.82772e-198	0.904571	3.45961e-10	2.15471	0	0.587033	1.00103e-102	1.99475	0	1.47671	1.03633e-150	✓		✓
Cardiac muscle contraction	0.872189	0.000144117	1.80924	1.03239e-156	1.19203	1.72474e-07	22.2856	0	1.40032	2.05395e-29	1.07629	0.114211	0.142992	2.12015e-82	0.615048	1.06148e-21	0.503595	1.1366e-32
Cell adhesion molecules	2.2613	0	1.67911	4.88004e-156	2.83845	0	0.446494	7.50808e-60	2.9442	0	1.2844	8.67243e-13	1.29427	1.17819e-14	0.670383	2.43233e-22	1.17716	6.94347e-07
Complement and coagulation cascades	4.52671	0	5.14742	0	3.124	0	0.607892	1.2191e-22	3.16507	0	6.24279	0	5.81614	0	1.43305	8.2554e-27	8.90819	0
Cytokine-cytokine receptor interaction	3.80481	0	2.62728	0	5.69475	0	1.17776	3.07452e-06	3.40679	0	0.716762	1.1501e-10	1.41421	1.26011e-22	1.33067	3.30082e-18	0.597328	6.84503e-25
Dilated cardiomyopathy	0.892085	0.0239121	2.27414	3.34751e-192	1.89297	3.095e-66	23.6505	0	1.53946	6.29706e-27	1.16495	0.0146221	0.101293	2.39167e-46	0.746249	8.9797e-06	0.951015	0.436277
ECM-receptor interaction	1.81243	8.3162e-188	2.52617	0	2.17229	0	7.25672	0	2.1798	0	3.00843	0	1.59145	1.12342e-56	2.66496	0	3.50031	0
Fat digestion and absorption	0.752052	1.1994e-15	0.788275	2.21506e-14	1.11558	0.000730447	0.220523	5.19115e-97	0.223025	2.74888e-127	3.059	0	1.81525	4.56931e-83	5.06299	0	0.917434	0.0380777
Focal adhesion	1.72845	0	1.92639	0	1.73289	0	4.08419	0	1.81702	0	1.76318	6.00036e-215	1.0122	0.613682	1.89146	0	2.7502	0			✓
Glycerolipid metabolism	0.587342	7.05695e-50	0.534097	8.15072e-79	0.905347	0.00210785	0.254264	8.92688e-109	0.49725	1.25457e-65	1.73721	8.10852e-77	1.93205	8.06988e-132	5.60844	0	0.725135	5.48842e-15
Herpes simplex virus 1 infection	0.278754	2.49876e-157	1.90384	4.96132e-287	0.700444	8.21167e-24	0.291192	9.45501e-103	0.887187	0.000106859	0.73426	5.23987e-12	3.2865	0	0.172803	1.05259e-140	1.17229	7.22173e-07
Hypertrophic cardiomyopathy	1.12026	0.012093	2.4831	1.39951e-257	1.89233	4.31547e-66	23.915	0	1.64126	2.86474e-37	1.17465	0.00966533	0.335483	5.97809e-26	0.900969	0.0885196	1.01982	0.7657
IL-17 signaling pathway	5.68242	0	8.89956	0	6.05398	0	0.819744	0.00180398	4.32476	0	2.46794	2.87431e-105	1.80453	5.6535e-36	0.355019	8.10392e-30	1.14357	0.018473
Influenza A	0.835059	2.43557e-21	1.10435	2.96416e-11	0.645822	1.81015e-78	1.68103	5.59389e-222	0.595532	1.35544e-108	0.268399	3.84867e-201	2.36269	0	0.21028	2.92200106637172e-317	0.909732	4.361e-05	✓		✓
MAPK signaling pathway	1.20914	4.20046e-131	1.38625	0	1.16197	2.90906e-67	0.767233	2.36268e-115	1.22214	4.73652e-132	0.757077	5.54815e-94	0.962479	0.00110815	0.653512	2.54419e-258	1.20778	1.43863e-82	✓	✓	✓
Metabolic pathways	0.759663	0	0.720865	0	0.580637	0	0.684681	0	0.728817	0	1.21784	2.9052e-159	1.05558	4.00435e-13	1.09111	6.95337e-40	0.703182	0	✓	✓	✓
Non-alcoholic fatty liver disease	0.761725	2.43975e-196	0.758219	1.81435e-252	0.650227	0	0.568823	0	0.79541	2.75748e-129	0.694969	1.35491e-163	1.12292	3.88091e-29	0.81165	6.60751e-84	0.749637	1.79476e-137			✓
Oxidative phosphorylation	0.787212	6.03232e-265	0.770127	0	0.617834	0	0.74363	1.79546e-262	0.724287	0	0.889671	9.25263e-37	0.968835	0.00022058	0.849738	5.60343e-90	0.774054	1.3807e-189	✓		✓
Pancreatic secretion	3.05409	0	0.88577	3.06202e-08	1.99529	0	0.887796	5.99763e-05	1.36685	1.22967e-50	4.1484	0	0.477029	1.72952e-64	3.90574	0	3.168	0
Pathways in cancer	1.22352	1.06746e-144	1.22947	1.65808e-189	1.27177	1.02459e-178	0.663517	3.12422e-234	1.07198	4.56705e-15	1.00984	0.43145	0.885543	4.68452e-23	1.01075	0.310345	1.04007	0.000258989			✓
Pertussis	3.09191	0	3.65255	0	2.26691	0	0.540459	6.05699e-43	2.41271	0	4.32751	0	3.58911	0	1.02009	0.564022	6.09185	0
PI3K-Akt signaling pathway	0.980129	0.00563594	0.92678	8.14011e-31	1.15111	1.79885e-82	0.893161	1.38852e-35	1.05852	1.16181e-14	0.753043	1.09831e-138	0.867758	6.45532e-44	1.04053	2.96171e-06	0.974878	0.00547613	✓	✓	✓
PPAR signaling pathway	2.43822	4.60336e-235	2.60335	0	2.31683	1.17484e-167	2.24873	6.20904e-123	0.450973	4.72801e-34	1.3692	1.42213e-09	2.83848	5.21156e-214	9.66588	0	1.69984	9.43829e-38
Protein digestion and absorption	5.62095	0	0.492141	3.93353e-66	3.02181	0	1.02003	0.638382	2.70592	0	7.50098	0	0.106179	3.35044e-89	6.90439	0	6.55164	0
Regulation of actin cytoskeleton	1.11995	6.79471e-10	1.8689	0	1.29389	9.43929e-44	2.66383	0	1.31883	2.83238e-54	0.69903	8.70322e-29	0.61684	1.6662e-49	0.976309	0.319072	1.66104	3.33049e-160
Ribosome biogenesis in eukaryotes	0.464321	1.19101e-59	1.03732	0.220591	0.43541	1.01192e-55	2.15296	3.58699e-175	0.196417	5.17027e-119	0.26657	3.15128e-56	4.44222	0	0.102987	7.19847e-113	1.03458	0.433427
RNA transport	0.718108	2.51518e-25	0.936618	0.0100693	0.33867	2.49234e-112	1.71666	3.39156e-102	0.214353	8.07709e-169	0.239876	3.43483e-89	4.85978	0	0.109914	5.08584e-165	0.830211	7.95639e-07
Thermogenesis	0.916719	2.31254e-09	1.0089	0.488183	0.765675	2.18308e-54	0.483058	3.31624e-211	0.819406	7.0495e-35	1.24777	2.8007e-36	0.870344	4.68396e-12	1.22045	1.04124e-38	1.0593	0.000806102			✓
Toll-like receptor signaling pathway	1.91181	0	1.1608	9.83788e-24	2.23459	0	0.729366	2.15722e-36	2.22926	0	1.1807	6.68469e-13	1.12337	3.18448e-07	1.18203	3.91355e-17	1.3807	6.83979e-64		✓	✓
